# Supplementary material for: Serum Free Thiols Are Superior to Fecal Calprotectin in Reflecting Endoscopic Disease Activity in Inflammatory Bowel Disease
Source: Antioxidants (Basel). 2019 Sep 1;8(9):351. doi: 10.3390/antiox8090351 (PMC6769968; doi:10.3390/antiox8090351)
Supplement: Supplementary file 1 [file antioxidants-08-00351-s001.zip]

Archive with 9 entries (9 files):
- Table S5.docx
- Supplementary Figure S1.tif
- Supplementary Figure S2.tif
- Supplementary Figure S3.tif
- Supplementary Figure S4.tiff
- Table S1.docx
- Table S2.docx
- Table S3.docx
- Table S4.docx
